# Supplementary material for: Prognostic Association between Injury Severity Score and the Outcomes of Elderly Patients with Trauma in South Korea
Source: J Pers Med. 2024 Jun 23;14(7):674. doi: 10.3390/jpm14070674 (PMC11277643; doi:10.3390/jpm14070674)
Supplement: Supplementary file 1 [file jpm-14-00674-s001.zip]

Archive with 1 entries (1 files):
- jpm-3040844-supplementary.pdf
